# Supplementary material for: Environmental effects on molecular and phenotypic variation in populations of Eruca sativa across a steep climatic gradient
Source: Ecol Evol. 2013 Jun 24;3(8):2471–84. doi: 10.1002/ece3.646 (PMC3930051; doi:10.1002/ece3.646)
Supplement: Supplementary file 8 — Appendix S1. Phenotypic evaluation (mean values) in populations of E. sativa obtained in the common-garden and net-house experiments, and plant height measured in their natural habitats. [file ece30003-2471-SD8.xlsx]

## Sheet: Common-garden
	Population	Bolting date (d after sowing)	Flowering date (d after sowing)	Trichome denisty	Stem height 15 w after sowing (cm)	Fllower color	Herbivore damage (w after germination)
							8th w	10th w
	Susita	81.48	89.25	2.059	46.71	2.75	2.083	3.708
	Ein Gev	79	88.71	3.143	49	2.714	2.42857	5
	Meizar	83.7	92.63	1.941	40.33	2.417	3.375	3.5
	Bet Shean	79.86	94.35	3	51.43	2.348	3.81818	3.364
	Ein ha'Naziv	82.83	95	3.421	49.67	2.083	2.875	2.875
	Argaman (west)	data missing- very few plants survived the experiment
	Argaman (east)	81.75	92.54	3.762	95	2.542	2.91667	2.542
	Sartaba	74.85	82.75	2.6	58.75	2.2	2.05	2.55
	Na'ama	78.58	90.12	2.826	54.71	2.333	2.04167	2.75

## Sheet: Net-house
		Rosette diameter (cm)	#Rosette leaves	Bolting date (d after sowing)	Flowering date (d after sowing)	Stem height at flowering date (cm)	Trichome denisty on stems	Trichome density on flower buds	Stalk height at the end of growth (cm)	#Inflorescences
	Susita	37.5	8.625	49.27	57.18	36.86	1.182	1.364	98.3	6.909
	Ein Gev	data missing- very few plants survived the experiment
	Meizar	34.44	9.375	52.75	61.88	29.72	1.375	1.687	76.03	8.188
	Bet Shean	39.12	7.75	48.31	57.62	41.41	1.625	2.75	100.5	6.875
	Ein ha'Naziv	39	10.25	52.5	65.13	48.78	1.937	2.5	89.4	9.938
	Argaman (west)	36.56	8	51.56	62.81	42.47	1.938	2.688	93.11	7.313
	Argaman (east)	43.38	9.625	49.94	59.69	38.12	2.063	3.062	91.65	7.813
	Sartaba	37.38	8.625	50.25	58.25	28.87	2.062	3	92.56	6.625
	Na'ama	45.06	9.5	49.06	56.88	34	1.875	2.562	97.33	6.875
